# Supplementary material for: Transcription Factor and Protein Regulatory Network of PmACRE1 in Pinus massoniana Response to Pine Wilt Nematode Infection
Source: Plants (Basel). 2024 Sep 24;13(19):2672. doi: 10.3390/plants13192672 (PMC11479228; doi:10.3390/plants13192672)
Supplement: Supplementary file 1 [file plants-13-02672-s001.zip]

Archive with 4 entries (4 files):
- Supplementary Table S1.pdf
- Supplementary Figure S1.jpg
- Supplementary Figure S2.tif
- Supplementary Figure S3.tif
